# Supplementary material for: Two Novel Palbociclib-Resorcinol and Palbociclib-Orcinol Cocrystals with Enhanced Solubility and Dissolution Rate
Source: Pharmaceutics. 2021 Dec 23;14(1):23. doi: 10.3390/pharmaceutics14010023 (PMC8781472; doi:10.3390/pharmaceutics14010023)
Supplement: Supplementary file 1 [file pharmaceutics-14-00023-s001.zip]

Archive with 1 entries (1 files):
- pharmaceutics-1477120-supplementary.pdf
